# Supplementary material for: Arsenic Trioxide and Venetoclax Synergize against AML Progenitors by ROS Induction and Inhibition of Nrf2 Activation
Source: Int J Mol Sci. 2022 Jun 12;23(12):6568. doi: 10.3390/ijms23126568 (PMC9223383; doi:10.3390/ijms23126568)
Supplement: Supplementary file 1 [file ijms-23-06568-s001.zip]

Archive with 1 entries (1 files):
- ijms-1739056-supplementary.pdf
